# Supplementary material for: Salmonella enterica serovar Infantis from Food and Human Infections, Switzerland, 2010–2015: Poultry-Related Multidrug Resistant Clones and an Emerging ESBL Producing Clonal Lineage
Source: Front Microbiol. 2017 Jul 13;8:1322. doi: 10.3389/fmicb.2017.01322 (PMC5507995; doi:10.3389/fmicb.2017.01322)
Supplement: Supplementary file 1 [file Table_1.xlsx]

## Sheet:  S. serovar Infantis 2010
Supplementary Table S1: Characteristics of Salmonella enterica serovar Infantis, Switzerland, 2010: Strain identification numbers, source, antimicrobial susceptibility pattern determined by disc diffusion, PFGE clusters and resistance genes, plasmid replicon types and MLST detected by whole genome sequencing.
			Antimicrobial resistance patterns																PFGE	Whole genome sequencing results
NENT ID	Strain ID	Source	AM10	AMC30	CF30	CTX30	CIP5	GM10	Te10	S10	C30	K30	NA30	SMZ	TMP5	NaSSuT	NaSuT	MDR	Cluster	Resistance genes	Plasmid replicon types	MLST	Genome Size (bases)	No. of Contigs	% G+C	No. of CDS	Accession Number
N10-0084	1-10	Food	26	26	25	30	29	20	22	15	26	21	24	6	28
N10-0107	2-10	Food	25	26	25	30	27	21	6	11	27	21	6	6	29	yyyy		p	D
N10-0108	3-10	Food	25	26	25	29	26	19	6	10	28	21	6	6	30	yyyy		p	D
N10-0135	4-10	Food	20	25	20	30	24	23	6	12	22	24	6	6	27		yyy	p	D
N10-0136	5-10	Food	20	24	19	27	22	20	6	11	26	21	6	6	23	yyyy		p
N10-0139	6-10	Food	22	28	23	30	25	19	6	10	22	19	6	6	30	yyyy		p
N10-0186	7-10	Food	24	26	23	27	30	23	6	12	25	24	6	6	30		yyy	p	D
N10-0187	8-10	Food	21	27	21	30	23	23	6	13	23	24	6	6	30		yyy	p
N10-0190	9-10	Food	27	29	25	28	30	24	6	11	30	24	6	6	26	yyyy		p	D
N10-0194	10-10	Human, stool	28	30	18	30	25	22	17	17	21	24	6	6	30
N10-0212	11-10	Food	19	28	24	30	25	21	6	13	25	22	24	18	30				D
N10-0213	12-10	Human, stool	25	30	28	30	29	21	21	18	27	22	24	18	30
N10-0218	13-10	Food	24	26	23	29	26	22	6	11	25	21	6	6	28	yyyy		p	B
N10-0219	14-10	Food	21	24	20	26	22	23	13	17	21	22	6	6	25
N10-0220	15-10	Food	25	27	24	29	25	21	23	17	27	25	6	6	30
N10-0222	16-10	Food	21	25	19	26	21	21	6	11	21	20	6	6	24	yyyy		p	C
N10-0223	17-10	Food	26	30	25	30	26	23	6	11	28	24	6	6	30	yyyy		p		aadA1 (aminoglycoside), sul1 (sulphonamide), tetA (tetracycline)	None found	32	4909969	60	52.2	4840	NAPL00000000
N10-0244	18-10	Food	25	27	23	30	28	22	6	11	26	21	6	6	29	yyyy		p	C
N10-0245	20-10	Food	29	30	25	30	29	21	6	13	30	23	6	6	30		yyy	p	C
N10-0247	21-10	Food	25	26	24	30	26	20	6	10	26	19	6	6	30	yyyy		p	D
N10-0248	22-10	Food	24	29	25	30	26	21	6	11	26	22	6	6	27	yyyy		p	D
N10-0318	23-10	Food	23	25	21	30	25	23	6	11	23	24	6	6	25	yyyy		p
N10-0319	24-10	Food	26	30	25	30	26	24	6	13	27	23	6	6	30		yyy	p	D
N10-0327	25-10	Food	22	25	20	28	23	23	18	17	25	23	6	6	25
N10-0349	26-10	Food	23	24	21	27	25	21	8	11	26	21	6	6	25	yyyy		p
N10-0350	27-10	Food	22	26	23	28	24	21	20	19	27	22	6	6	27
N10-0364	28-10	Food	25	27	23	30	26	20	9	10	28	23	6	6	30	yyyy		p
N10-0365	29-10	Food	21	23	21	26	23	20	7	10	25	20	6	6	25	yyyy		p
N10-0366	30-10	Food	25	27	26	30	28	20	6	10	28	21	6	6	30	yyyy		p
N10-0367	31-10	Food	24	26	24	29	26	21	6	11	28	21	6	6	29	yyyy		p
N10-0439	32-10	Food	6	20	19	29	18	21	6	12	24	22	6	6	30		yyy	p
N10-0440	33-10	Food	6	24	21	30	21	25	6	12	25	22	6	6	30		yyy	p
N10-0459	34-10	Food	21	25	18	26	21	23	6	12	22	21	6	6	30		yyy	p
N10-0473	35-10	Food	30	30	30	30	30	24	10	12	30	25	6	6	30		yyy	p
N10-0475	36-10	Food	21	23	21	27	21	17	6	10	23	18	6	6	24	yyyy		p
N10-0516	37-10	Food	26	28	25	29	30	23	23	16	29	23	6	25	28
N10-0531	38-10	Food	23	26	21	27	25	20	20	17	26	22	6	6	29
N10-0532	39-10	Food	26	30	25	30	25	23	20	17	27	25	6	6	30
N10-0533	40-10	Food	26	29	25	27	30	25	6	13	30	24	6	6	30		yyy	p
N10-0534	41-10	Food	25	28	23	26	30	21	20	18	25	23	6	6	30
N10-0535	42-10	Food	26	30	22	27	30	22	21	17	25	23	6	6	30
N10-0536	43-10	Food	23	26	21	27	27	23	19	17	27	23	6	6	30
N10-0538	44-10	Food	25	27	20	26	30	20	6	10	26	22	6	6	28	yyyy		p
N10-0558	45-10	Food	23	27	21	30	23	22	6	12	22	25	6	6	29		yyy	p
N10-0559	46-10	Food	26	30	26	30	27	24	6	13	27	26	6	6	30		yyy	p
N10-0560	47-10	Food	24	27	22	30	30	25	6	11	26	22	6	6	30	yyyy		p
N10-0561	48-10	Food	26	29	24	29	30	24	6	12	28	23	6	6	30		yyy	p
N10-0562	49-10	Food	25	27	23	30	24	21	6	11	26	21	6	6	28	yyyy		p
N10-0563	50-10	Food	25	26	24	27	30	22	6	11	27	23	6	6	29	yyyy		p
N10-0564	51-10	Food	30	30	22	30	26	28	11	8	30	27	6	6	30	yyyy		p	B
N10-0565	52-10	Food	22	25	20	25	21	22	6	10	22	22	6	6	26	yyyy		p	A
N10-0566	53-10	Food	25	27	24	30	27	22	6	11	26	22	6	6	29	yyyy		p	A
N10-0567	54-10	Food	22	27	20	23	29	22	6	12	21	23	6	6	25		yyy	p	D
N10-0568	55-10	Food	21	27	20	24	27	21	6	12	22	21	6	6	26		yyy	p	D
N10-0627	56-10	Food	24	27	23	28	29	20	20	16	24	21	24	16	28
N10-0639	57-10	Food	24	29	25	30	26	22	6	11	26	23	6	6	30	yyyy		p
N10-0640	58-10	Food	23	27	22	29	24	24	6	12	25	25	6	6	27		yyy	p	C
N10-0641	59-10	Food	21	27	20	30	25	22	6	12	22	23	6	6	26		yyy	p	C
N10-0642	60-10	Food	27	30	25	30	28	22	6	12	27	23	6	6	30		yyy	p
N10-0643	61-10	Food	21	26	22	30	23	22	6	13	22	23	6	6	26		yyy	p	A
N10-0644	62-10	Food	25	27	23	30	28	22	6	13	26	23	6	6	30		yyy	p
N10-0645	63-10	Food	24	30	24	30	27	23	6	13	26	24	6	6	29		yyy	p
N10-0646	64-10	Food	24	28	24	30	24	22	6	12	26	23	6	6	28		yyy	p
N10-0647	65-10	Food	24	30	24	30	21	21	6	12	27	23	6	6	30		yyy	p
N10-0648	66-10	Food	25	27	22	30	24	21	6	12	27	23	6	6	30		yyy	p
N10-0664	67-10	Food	24	29	25	30	26	22	6	11	26	23	6	6	30	yyyy		p
N10-0665	68-10	Food	24	27	23	30	25	23	6	11	26	24	6	6	29	yyyy		p
N10-0667	69-10	Food	26	28	25	30	28	24	6	13	26	24	6	6	30		yyy	p
N10-0774	71-10	Food	20	28	15	30	25	26	6	11	22	27	6	6	30	yyyy		p
N10-0875	72-10	Food	21	25	21	30	24	24	6	11	23	23	6	6	30	yyyy		p	E
N10-0897	74-10	Food	22	27	22	30	24	23	6	11	23	23	6	6	30	yyyy		p
N10-0898	75-10	Food	24	28	23	30	21	18	6	6	25	19	6	6	28	yyyy		p
N10-0899	76-10	Food	214	28	21	30	23	20	6	11	23	20	6	6	27	yyyy		p
N10-0909	77-10	Food	22	28	22	30	23	23	6	11	23	23	6	6	29	yyyy		p
N10-0932	78-10	Human, stool	29	30	26	30	25	22	6	11	30	23	6	6	30	yyyy		p	C	aadA1 (aminoglycoside), sul1 (sulphonamide), tetA (tetracycline)	None found	32	4871839	57	52.2	4798	still processing
N10-0935	79-10	Human, stool	22	29	22	30	23	21	6	11	23	22	6	6	29	yyyy		p	A	aadA1 (aminoglycoside), sul1 (sulphonamide), tetA (tetracycline)	None found	32	4864016	61	52.2	4790	NAPI00000000
N10-0954	80-10	Food	24	27	24	29	25	22	6	11	27	23	6	6	30	yyyy		p
N10-1009	81-10	Food	27	30	27	30	30	24	23	14	30	23	6	6	30
N10-1010	82-10	Food	25	28	24	30	27	23	6	11	27	23	6	6	30	yyyy		p
N10-1011	83-10	Food	25	26	24	30	25	21	18	14	26	21	6	6	30
N10-1012	84-10	Food	28	30	26	30	30	25	23	20	29	26	6	6	30
N10-1013	85-10	Food	23	30	23	30	25	26	6	15	24	28	6	6	30		yyy	p
N10-1014	86-10	Food	22	28	21	29	24	24	6	13	22	23	6	6	30		yyy	p	D
N10-1015	87-10	Food	19	24	19	27	20	22	6	10	20	21	6	6	21	yyyy		p	D
N10-1016	88-10	Food	21	26	20	30	22	22	16	12	23	22	6	6	30				D
N10-1017	89-10	Food	23	28	20	30	21	23	6	15	20	24	6	6	30		yyy	p
N10-1021	90-10	Food	21	26	21	30	23	25	6	10	22	22	6	6	27	yyyy		p
N10-1022	91-10	Food	23	26	22	28	24	21	6	11	25	21	6	6	27	yyyy		p	D
N10-1023	92-10	Food	25	26	26	30	27	24	6	12	28	23	6	6	30		yyy	p	A
N10-1024	93-10	Food	24	27	22	29	25	21	6	11	25	21	6	6	28	yyyy		p
N10-1025	94-10	Food	22	25	23	28	27	21	6	12	27	20	6	6	28		yyy	p
N10-1026	95-10	Food	23	28	23	30	24	22	6	16	25	22	6	6	28		yyy	p
N10-1027	96-10	Food	21	24	19	27	21	21	6	12	21	22	6	6	25		yyy	p
N10-1049	97-10	Food	25	28	24	30	30	19	17	13	28	18	24	6	30
N10-1066	98-10	Unknown	30	30	26	30	28	30	6	6	30	24	6	6	6	yyyy		p
N10-1068	100-10	Unknown	29	30	27	30	30	25	9	10	30	27	10	6	19	yyyy		p
N10-1075	101-10	Food	25	29	25	30	27	23	6	12	25	23	6	6	30		yyy	p
N10-1079	102-10	Food	21	26	20	28	21	20	6	10	22	19	6	6	24	yyyy		p
N10-1082	103-10	Food	20	24	21	28	22	22	6	9	23	22	6	6	25	yyyy		p
N10-1127	104-10	Food	21	26	20	28	23	24	6	12	22	22	6	6	25		yyy	p
N10-1156	105-10	Food	21	26	20	28	23	24	6	12	22	23	6	6	26		yyy	p
N10-1157	106-10	Food	28	28	23	30	24	25	7	12	27	25	6	6	30		yyy	p
N10-1158	107-10	Food	23	26	21	30	26	23	6	12	23	22	6	6	28		yyy	p	C
N10-1160	108-10	Food	21	26	21	30	24	23	6	12	22	23	6	6	27		yyy	p	A
N10-1161	109-10	Food	25	29	23	30	28	23	6	12	27	22	6	6	30		yyy	p	C
N10-1210	110-10	Food	22	28	23	30	21	17	6	6	24	20	6	6	29	yyyy		pp
N10-1214	111-10	Environment	27	30	23	30	30	22	19	16	27	23	27	6	30					None found	None found	32	4576125	51	52.3	4457	NAPF00000000
N10-1221	112-10	Food	24	29	22	30	24	24	6	12	22	25	6	6	30		yyy	p	B
N10-1222	113-10	Food	25	27	22	30	26	21	6	12	25	22	6	6	30		yyy	p
N10-1223	114-10	Food	28	30	30	30	26	26	6	10	23	29	6	6	30	yyyy		p
N10-1254	115-10	Food	19	25	20	29	21	23	6	13	21	23	6	6	25		yyy	p		aadA1 (aminoglycoside), blaTEM-116 (beta-lactam), sul1 (sulphonamide), tetA (tetracycline)	None found	32	4914534	65	52.2	4841	NAPD00000000
N10-1261	116-10	Food	19	28	21	29	22	25	6	12	22	25	6	6	26		yyy	p
N10-1262	117-10	Food	21	26	20	28	22	20	6	11	21	12	6	6	26	yyyy		p
N10-1263	118-10	Food	25	30	22	30	23	24	6	14	23	25	6	6	30		yyy	p	B
N10-1264	119-10	Food	23	30	22	30	23	21	6	6	23	22	6	6	30	yyyy		p
N10-1265	120-10	Food	29	30	28	30	28	23	11	11	30	27	6	6	30	yyyy		p
N10-1284	122-10	Food	6	24	21	30	25	17	6	6	30	19	6	6	30	yyyy		p
N10-1286	123-10	Food	21	26	20	28	22	24	6	11	23	21	6	6	27	yyyy		p
N10-1287	124-10	Food	24	30	24	30	25	22	19	13	24	23	6	6	30
N10-1288	125-10	Food	24	28	21	30	23	21	20	13	26	22	6	6	30
N10-1310	126-10	Human, stool	22	28	21	30	23	22	6	13	22	23	6	6	26		yyy	p
N10-1312	127-10	Food	25	30	24	30	25	20	6	12	25	21	6	6	30		yyy	p
N10-1353	128-10	Food	22	26	20	30	22	21	6	10	23	22	6	6	27	yyyy		p	E
N10-1436	130-10	Food	21	26	19	28	23	21	6	12	23	21	6	6	25		yyy	p	E
N10-1494	131-10	Human, stool	28	30	26	30	30	22	22	18	27	24	6	6	30
N10-1507	132-10	Human, stool	26	27	24	30	30	22	23	17	24	24	27	22	30
N10-1565	133-10	Food	21	25	21	27	23	19	6	12	24	21	6	6	24		yyy	p	A
N10-1566	134-10	Food	23	26	25	30	27	27	6	12	28	23	6	6	30		yyy	p
N10-1567	135-10	Food	25	27	24	26	28	22	6	12	27	23	6	6	30		yyy	p	E
N10-1610	136-10	Food	22	27	22	30	24	25	6	12	25	26	6	6	28		yyy	p
N10-1655	137-10	Human, stool	30	30	30	30	30	22	24	17	29	23	6	6	30
N10-1668	138-10	Food	24	28	24	30	25	22	6	13	28	24	6	6	27		yyy	p
N10-1677	139-10	Food	24	30	25	30	23	22	21	14	24	23	6	6	28
N10-1730	140-10	Food	20	26	21	27	24	23	6	11	23	23	6	6	25	yyyy		p
N10-1808	141-10	Human, unknown	25	30	26	30	30	24	25	19	30	25	30	16	30
N10-1837	143-10	Human, stool	26	30	23	30	30	26	27	20	30	28	25	8	30
N10-1838	144-10	Food	21	28	21	26	20	20	6	11	22	22	6	6	27	yyyy		p
N10-1851	145-10	Human, stool	21	26	23	26	30	19	18	14	23	18	22	6	24
N10-1880	146-10	Food	24	27	23	28	30	25	19	15	25	20	25	6	30
N10-1901	147-10	Food	23	28	22	30	24	21	6	11	24	22	6	6	30	yyyy		p	B
N10-1903	148-10	Human, stool	23	30	25	30	30	21	18	17	27	23	25	14	30
N10-1925	149-10	Food	21	24	20	26	24	18	6	11	22	20	6	6	25	yyyy		p
N10-1930	150-10	Human, stool	27	30	30	25	30	21	22	16	29	20	30	30	30
N10-1957	151-10	Animal feed	24	28	24	30	30	21	24	17	30	23	24	18	28
N10-1958	152-10	Food	20	25	20	29	23	20	6	12	21	22	6	6	25		yyy	p	E
N10-1963	153-10	Food	26	29	24	30	24	23	6	11	27	22	6	6	30	yyyy		p	D
N10-1964	154-10	Food	23	30	21	30	23	24	6	13	23	26	6	6	30		yyy	p
N10-1973	155-10	Food	22	27	23	28	30	25	19	15	25	20	25	6	30
N10-1974	156-10	Food	28	30	19	30	27	27	24	19	30	28	6	6	30
N10-1975	157-10	Food	22	26	22	27	24	22	6	12	23	24	6	6	30		yyy	p
N10-1984	158-10	Food	21	25	21	27	28	23	6	12	27	24	24	18	28
N10-2006	159-10	Food	21	26	22	28	28	22	6	13	27	24	6	6	28		yyy	p
N10-2018	160-10	Food	24	30	25	30	30	23	6	11	23	21	6	6	25	yyyy		p
N10-2047	162-10	Food	6	17	15	28	24	23	6	9	30	21	6	6	27	yyyy		p	B
N10-2048	163-10	Food	23	29	24	30	24	23	6	10	27	22	6	6	27	yyyy		p
N10-2049	164-10	Food	21	26	21	28	24	24	6	12	26	24	24	18	28
N10-2050	165-10	Food	22	28	20	30	23	22	6	11	20	23	6	6	25	yyyy		p	D
N10-2051	166-10	Food	22	26	23	30	24	21	6	12	25	24	6	6	28		yyy	p
N10-2052	167-10	Food	26	29	24	30	26	23	6	13	28	26	6	6	27		yyy	p
N10-2053	168-10	Food	21	30	24	30	27	25	6	13	24	26	6	6	27		yyy	p
N10-2058	169-10	Food	20	24	19	27	22	22	6	12	22	24	6	6	23		yyy	p	B	aadA1 (aminoglycoside), sul1 (sulphonamide), tetA (tetracycline)	None found	32	4867428	68	52.2	4783	NAOU00000000
N10-2060	170-10	Food	22	26	23	30	26	23	6	14	27	25	6	6	28		yyy	p
N10-2074	17-102	Food	19	25	19	27	22	21	6	12	24	25	6	6	25		yyy	p	D
N10-2075	173-10	Food	20	24	19	28	22	24	6	13	25	25	6	6	25		yyy	p
N10-2104	174-10	Human, stool	21	28	19	30	30	20	20	15	22	24	26	6	25
N10-2115	175-10	Food	21	30	21	30	24	27	6	14	24	24	6	6	30		yyy	p
N10-2116	176-10	Food	20	28	20	30	24	22	6	12	22	22	6	6	25		yyy	p
N10-2117	177-10	Food	28	30	27	30	26	21	6	11	22	21	6	6	30	yyyy		p
N10-2118	178-10	Food	21	25	21	30	25	24	6	13	23	23	6	6	26		yyy	p
N10-2119	179-10	Food	19	22	14	25	23	22	6	12	15	22	6	6	25		yyy	p
N10-2120	180-10	Food	20	26	21	28	21	22	6	10	25	21	6	6	26	yyyy		p
N10-2121	181-10	Food	21	25	21	30	22	24	17	18	24	25	6	12	26
N10-2159	183-10	Human, stool	26	30	23	30	27	24	6	12	26	25	6	6	30		yyy	p
N10-2193	184-10	Unknown	30	30	30	30	30	24	28	19	30	24	6	24	30
N10-2216	186-10	Human, stool	25	28	25	30	30	22	6	13	28	23	6	6	30		yyy	p	D	aadA1 (aminoglycoside), sul1 (sulphonamide), tetA (tetracycline)	None found	32	4911602	50	52.2	4850	NAOS00000000
N10-2226	187-10	Food	19	24	18	27	22	22	6	12	21	25	6	6	24		yyy	p	D
N10-2243	188-10	Human, stool	26	30	25	30	29	24	6	13	25	25	6	6	30		yyy	p	D
N10-2264	189-10	Food	21	27	20	30	23	21	6	12	20	21	6	6	20		yyy	p	D
N10-2265	190-10	Food	20	27	22	30	26	24	6	13	25	25	6	6	30		yyy	p	D
N10-2266	191-10	Food	27	30	25	30	28	20	6	12	26	20	6	6	30		yyy	p
N10-2276	192-10	Food	22	27	21	29	25	20	6	11	25	20	6	6	27	yyyy		p
N10-2277	193-10	Food	26	27	23	30	23	21	6	8	27	22	6	6	30	yyyy		p		aadA1 (aminoglycoside), sul1 (sulphonamide), tetA (tetracycline)	None found	32	4916019	53	52.2	4852	NAOR00000000
N10-2301	194-10	Food	22	25	19	29	22	20	6	6	24	20	6	6	30	yyyy		p
N10-2311	195-10	Food	21	26	21	30	24	23	6	13	21	24	6	6	27		yyy	p
N10-2342	196-10	Food	24	30	23	30	26	24	20	14	26	25	6	6	30				E
N10-2343	197-10	Food	24	27	21	30	24	24	18	13	26	26	6	6	30
N10-2344	198-10	Food	26	27	21	30	26	24	6	14	27	25	6	6	30		yyy	p
N10-2371	199-10	Human, urine	24	28	24	30	28	19	6	12	26	21	6	6	28		yyy	p
N10-2372	200-10	Food	24	30	22	30	27	17	16	16	25	23	6	10	28
N10-2377	201-10	Human, stool	25	28	26	30	30	20	20	15	26	20	24	18	30
N10-2391	202-10	Food	23	26	24	30	25	19	20	15	21	20	6	6	27
Abbreviations: MDR, multidrug resistance; MLST, multilocus sequence type; AM, ampicillin; AMC, amoxicillin-clavulanic acid; CTX, cefotaxime; CIP, ciprofloxacin; GM, gentamicin; TE, tetracycline; S, streptomycin; C, chloramphenicol; K, kanamycin; NA, nalidixic acid; NaSSuT, nalidixic acid-sulfamethoxazole-tetracycline-streptomycin resistance pattern; NaSuT, nalidixic acid-sulfamethoxazole-tetracyc…
