# Supplementary material for: Salmonella enterica serovar Infantis from Food and Human Infections, Switzerland, 2010–2015: Poultry-Related Multidrug Resistant Clones and an Emerging ESBL Producing Clonal Lineage
Source: Front Microbiol. 2017 Jul 13;8:1322. doi: 10.3389/fmicb.2017.01322 (PMC5507995; doi:10.3389/fmicb.2017.01322)
Supplement: Supplementary file 2 [file Table_2.XLSX]

## Sheet: S. serovar Infantis 2013
Supplementary Table S2: Characteristics of Salmonella enterica serovar Infantis, Switzerland, 2013: Strain identification numbers, source, antimicrobial susceptibility pattern determined by disc diffusion, PFGE clusters, resistance genes, plasmid replicon types and MLST detected by whole genome sequencing, and blaCTX-M-65 determined by PCR.
			Antimicrobial resistance patterns																PFGE	Whole genome sequencing results								PCR
NENT ID	Strain ID	Source	AM10	AMC30	CF30	CTX30	CIP5	GM10	Te10	S10	C30	K30	NA30	SMZ	TMP5	NaSSuT	NaSuT	MDR	Cluster	Resistance genes	Plasmid replicon types	MLST	Genome Size (bases)	No. of Contigs	% G+C	No. of CDS	Accession Number	CTX-M-65
N13-0045	1-13	Unknown	23	27	21	30	30	21	17	23	18	23	6	6	30
N13-0046	2-13	Unknown	23	30	22	30	30	23	21	17	22	24	6	20	20
N13-0051	3-13	Food	25	30	25	30	30	21	22	16	26	22	24	16	30
N13-0112	4-13	Food	25	28	24	30	25	22	6	11	25	22	6	6	28	yyyy		p
N13-0113	5-13	Food	29	30	28	30	28	21	26	11	27	24	6	22	30
N13-0134	6-13	Human, stool	30	30	29	30	27	22	11	16	30	24	6	6	30		yyy	p
N13-0152	7-13	Food	21	26	20	28	22	22	18	16	21	21	6	12	22
N13-0153	8-13	Food	25	27	23	30	27	22	6	9	28	23	6	6	28	yyyy		p	A
N13-0169	9-13	Food	24	27	23	30	22	21	6	11	26	24	6	6	29	yyyy		p	D
N13-0197	10-13	Food	23	28	22	30	24	22	21	12	23	23	6	6	27				C
N13-0206	11-13	Food	22	28	21	30	24	23	6	13	21	24	6	6	26		yyy	p	C
N13-0230	12-13	Food	22	15	20	28	22	23	6	11	24	23	6	6	28	yyyy		p
N13-0231	13-13	Food	24	28	20	29	23	22	6	12	22	22	6	6	30		yyy	p
N13-0232	14-13	Food	21	24	19	28	21	21	6	11	22	22	6	6	24	yyyy		p
N13-0233	15-13	Food	21	25	20	30	25	24	6	12	22	24	6	6	25		yyy	p
N13-0234	16-13	Food	23	27	21	30	23	21	6	11	21	21	6	6	25	yyyy		p	C
N13-0235	17-13	Food	25	30	22	30	26	23	6	12	23	26	6	6	30		yyy	p
N13-0264	18-13	Food	26	28	25	30	27	24	7	15	29	26	6	6	30		yyy	p
N13-0273	20-13	Food	25	28	24	30	30	23	6	17	226	24	6	6	30		yyy	p
N13-0312	21-13	Human, urine	6	26	6	11	30	12	10	9	6	6	7	6	27	yyyy		p		aph4-la, aadA1, aac3-Iva, aph3'-lc (aminoglycoside), blaCTX-M-65 (beta-lactam), fosA (fosfomycin), floR (phenicol), sul1 (sulphonamide), tetA (tetracycline), dfrA14 (trimethoprim)	None found	32 variant: aroc-17, dnan-18, hemd-22, hisd-17, suca-565, thra-19, pure-288	4979050	111	52.1	4912	NAPP00000000
N13-0348	22-13	Food	23	28	21	30	21	23	6	11	24	24	6	6	24	yyyy		p
N13-0349	23-13	Food	23	28	21	30	21	23	6	11	24	24	6	6	24	yyyy		p	E
N13-0350	24-13	Food	24	28	22	30	25	21	6	21	24	22	6	6	27		yyy	p
N13-0351	25-13	Food	22	25	21	28	21	21	6	10	23	21	6	6	25	yyyy		p	D	aadA1 (aminoglycoside), sul1 (sulphonamide), tetA (tetracycline)	None found	32	4924234	53	52.2	4867	NAPO00000000
N13-0352	26-13	Food	24	30	23	30	25	21	6	10	26	26	6	6	28	yyyy		p	B
N13-0362	27-13	Food	21	26	20	30	21	20	15	15	22	22	6	18	24
N13-0373	28-13	Food	22	27	21	30	23	21	6	10	21	24	6	6	27	yyyy		p
N13-0374	29-13	Food	23	28	22	30	22	21	6	10	22	24	6	6	27	yyyy		p	C
N13-0375	30-13	Food	27	30	26	30	30	21	22	15	28	21	28	14	29
N13-0376	31-13	Food	22	24	20	30	23	21	6	11	21	23	6	6	26	yyyy		p		aadA1 (aminoglycoside), sul1 (sulphonamide), tetA (tetracycline)	None found	32	4911643	55	52.2	4853	NAPN00000000
N13-0377	32-13	Food	24	28	21	30	23	21	6	11	23	24	6	6	22	yyyy		p
N13-0380	33-13	Food	25	28	22	30	24	22	6	13	25	25	6	6	30		yyy	p
N13-0381	34-13	Food	25	30	23	30	23	21	6	12	25	24	6	6	30		yyy	p	B
N13-0382	35-13	Food	24	29	22	30	22	25	6	10	23	23	6	6	28	yyyy		p
N13-0383	36-13	Food	23	27	22	30	22	21	6	10	24	22	6	6	28	yyyy		p
N13-0386	37-13	Food	24	27	22	30	25	30	19	16	25	30	6	20	27
N13-0388	38-13	Human, stool	29	30	26	30	30	24	26	19	27	25	25	8	30
N13-0425	39-13	Food	24	26	21	30	24	22	6	12	21	24	6	6	28		yyy	p
N13-0426	40-13	Food	25	29	22	30	26	21	6	11	26	23	6	6	30	yyyy		p	D
N13-0491	41-13	Food	6	21	19	30	20	22	6	11	27	22	6	6	30	yyyy		p
N13-0492	42-13	Food	22	24	21	30	21	24	6	11	24	25	6	6	28	yyyy		p
N13-0496	43-13	Food	25	29	22	30	22	22	20	15	24	21	6	6	29
N13-0526	44-13	Food	24	26	23	30	24	18	6	11	24	20	6	6	29	yyyy		p
N13-0527	45-13	Food	25	27	23	30	22	19	6	13	26	23	6	6	27		yyy	p
N13-0528	46-13	Food	23	29	21	30	24	22	6	11	24	23	6	6	27	yyyy		p	D
N13-0529	47-13	Food	24	25	23	29	23	22	6	12	27	21	6	6	28		yyy	p
N13-0530	48-13	Food	25	28	24	30	25	20	21	16	26	22	6	14	30
N13-0546	49-13	Food	22	25	20	30	21	20	6	10	23	21	6	6	27	yyyy		p
N13-0548	50-13	Food	22	30	25	30	25	20	24	15	27	21	6	13	30
N13-0549	51-13	Food	23	27	20	29	22	20	6	11	22	20	6	6	25	yyyy		p
N13-0550	52-13	Food	21	23	20	26	22	22	6	11	20	21	6	6	25	yyyy		p	C
N13-0559	53-13	Human, stool	26	30	27	30	26	21	6	13	27	25	6	6	29		yyy	p	E	aadA1 (aminoglycoside), sul1 (sulphonamide), tetA (tetracycline)	None found	32	4914466	55	52.2	4838	NAPV00000000
N13-0563	54-13	Food	23	26	20	30	25	24	6	11	22	24	6	6	27	yyyy		p
N13-0604	55-13	Food	28	28	25	30	27	21	6	11	27	24	6	6	30	yyyy		p
N13-0605	56-13	Food	26	30	24	30	30	20	8	10	27	21	6	6	30	yyyy		p
N13-0651	57-13	Food	24	26	23	29	24	21	6	15	24	21	6	6	26		yyy	p
N13-0661	58-13	Food	22	25	20	28	15	18	6	10	23	20	6	6	25	yyyy		p
N13-0662	59-13	Food	24	27	24	29	22	22	6	11	24	23	6	6	29	yyyy		p
N13-0664	60-13	Food	23	25	23	29	28	13	21	18	24	18	23	10	28
N13-0683	61-13	Food	24	25	23	28	28	18	21	13	23	19	23	8	25					None found	None found	32	4568359	38	52.3	4443	NAPJ00000000
N13-0693	62-13	Human, stool	23	25	21	21	23	19	6	11	22	21	6	6	25	yyyy		p
N13-0720	63-13	Food	23	26	20	30	24	24	6	11	23	25	6	6	25	yyyy		p
N13-0721	64-13	Food	25	27	25	30	26	24	6	12	27	24	6	6	29		yyy	p
N13-0723	65-13	Food	23	25	22	30	23	21	6	10	24	20	6	6	30	yyyy		p	D
N13-0754	66-13	Food	26	30	25	30	25	22	6	11	25	24	6	6	30	yyyy		p	D
N13-0785	67-13	Food	25	27	24	28	26	22	6	10	25	20	6	6	28	yyyy		p
N13-0786	68-13	Food	28	28	25	30	26	23	6	12	26	24	6	6	30		yyy	p
N13-0787	69-13	Food	25	26	23	29	25	20	6	9	25	23	6	6	29	yyyy		p
N13-0788	70-13	Food	21	26	21	30	24	23	6	12	30	24	6	6	22		yyy	p
N13-0789	71-13	Food	22	29	20	30	30	27	6	13	26	28	6	6	25		yyy	p
N13-0794	72-13	Human	20	24	19	30	22	22	15	15	21	22	6	6	25
N13-0877	76-13	Food	20	24	19	30	22	22	15	15	21	22	6	6	25
N13-0885	77-13	Human stool	25	27	25	30	27	22	7	11	27	23	6	6	30	yyyy		p
N13-0899	78-13	Food	26	28	25	30	30	20	23	16	26	21	25	9	29
N13-0920	79-13	Food	22	26	20	29	22	20	6	10	21	22	6	6	24	yyyy		p
N13-0921	80-13	Food	25	28	23	30	25	20	20	15	26	21	6	6	27
N13-0922	81-13	Food	25	26	24	29	28	21	6	11	28	22	6	6	28	yyyy		p
N13-0923	82-13	Food	21	27	20	30	23	22	15	17	21	22	6	8	26
N13-0999	83-13	Food	22	27	20	30	24	20	15	16	21	22	6	8	27
N13-1000	84-13	Food	20	23	19	25	25	20	20	11	24	22	6	6	20			p
N13-1001	85-13	Food	22	25	18	18	14	20	6	6	21	21	6	6	20	yyyy		p
N13-1052	86-13	Food	23	22	21	30	30	18	6	11	22	6	6	6	17	yyyy		p
N13-1068	87-13	Human, stool	26	29	25	30	25	21	6	12	25	23	6	6	29		yyy	p
N13-1078	88-13	Food	25	25	23	29	30	18	21	13	25	18	24	12	26
N13-1179	90-13	Food	25	27	20	30	26	22	20	12	23	22	6	6	27
N13-1208	91-13	Animal feed	23	26	23	30	21	20	15	24	21	26	24	6	26
N13-1211	92-13	Food	28	29	26	30	30	21	6	11	28	24	6	6	30	yyyy		p
N13-1243	93-13	Food	25	28	24	30	30	20	22	16	27	21	26	8	29
N13-1244	94-13	Food	6	20	15	29	14	23	6	11	20	22	6	6	24	yyyy		p
N13-1245	95-13	Food	24	25	23	28	22	21	19	11	27	22	6	6	28			p
N13-1246	96-13	Human, stool	23	29	16	29	21	20	6	6	23	21	6	6	26	yyyy		p
N13-1278	97-13	Food	25	27	22	30	27	19	6	11	27	22	6	6	27	yyyy		p	C
N13-1289	98-13	Human, stool	23	27	22	30	30	19	21	15	24	20	24	6	28
N13-1334	99-13	Human, stool	23	26	23	29	30	18	20	15	24	19	23	6	25
N13-1368	100-13	Food	25	26	23	30	30	18	21	15	27	19	18	14	29					None found	Incl1 (accession #AP005147), position: contig10, 14843…14984	32	4663966	41	52.3	4556	still processing
N13-1369	101-13	Food	25	27	21	30	30	20	22	14	21	21	24	6	29
N13-1374	102-13	Human, stool	24	25	22	30	30	20	21	15	25	23	25	12	22
N13-1412	103-13	Food	27	30	22	30	28	22	8	9	29	26	6	6	30	yyyy		p	C
N13-1461	104-13	Food	24	28	21	30	21	22	20	18	22	25	6	6	26
N13-1530	105-13	Human, stool	26	30	23	30	20	21	6	20	28	23	6	6	30		yyy	p	C
N13-1538	106-13	Human urine	21	25	20	30	21	22	6	13	21	25	6	6	26		yyy	p
N13-1601	108-13	Food	25	27	23	30	28	22	6	11	26	23	6	6	30	yyyy		p
N13-1609	109-13	Food	22	26	20	30	23	24	6	22	21	23	6	6	27		yyy	p
N13-1610	110-13	Food	27	30	22	30	23	18	6	6	27	20	6	6	30	yyyy		p
N13-1611	111-13	Food	26	29	24	30	26	22	6	11	28	25	6	6	30	yyyy		pp	A
N13-1618	112-13	Food	25	30	23	30	24	23	6	13	26	25	6	6	28		yyy	p		aadA1 (aminoglycoside), sul1 (sulphonamide), tetA (tetracycline)	None found	32	4913267	65	52.2	4844	NAPE00000000
N13-1656	113-13	Human, stool	26	30	25	30	30	23	6	10	29	6	6	6	22	yyyy		p
N13-1662	114-13	Human, stool	6	24	23	30	30	21	15	15	6	23	6	6	6			p
N13-1679	115-13	Food	27	28	25	30	28	21	6	11	27	23	6	6	26	yyyy		p	E
N13-1691	116-13	Human, stool	24	28	26	29	30	21	22	25	15	22	20	12	26
N13-1718	117-13	Food	21	27	20	30	25	22	6	12	21	22	6	6	26		yyy	p
N13-1745	118-13	Food	24	29	25	30	28	22	17	17	28	23	6	14	30
N13-1781	119-13	Food	22	25	22	30	21	22	6	13	22	13	6	6	29		yyy	p	C
N13-1783	121-13	Food	23	27	22	30	23	23	6	12	23	23	6	6	30		yyy	p	C
N13-1784	122-13	Food	26	30	24	30	26	22	6	11	25	26	6	6	30	yyyy		p
N13-1785	123-13	Food	21	21	11	30	22	21	6	12	25	22	6	6	30		yyy	p	C	aadA1 (aminoglycoside), sul1 (sulphonamide), tetA (tetracycline)	None found	32	4914232	49	52.2	4849	NAPB00000000
N13-1828	124-13	Food	22	27	20	30	23	22	6	11	24	21	6	6	27	yyyy		p	D
N13-1829	125-13	Food	25	28	23	29	14	22	6	12	27	22	6	6	28		yyy	p
N13-1830	126-13	Food	26	26	24	30	28	21	6	10	25	22	6	6	29	yyyy		p
N13-1872	127-13	Human, stool	19	30	21	30	22	23	6	11	25	22	6	6	29	yyyy		p
N13-1877	128-13	Food	27	30	25	30	27	22	6	12	26	23	6	6	30		yyy	p	C
N13-1878	129-13	Food	25	26	26	29	25	20	6	11	30	23	6	6	30	yyyy		p
N13-1879	130-13	Food	26	29	23	30	30	23	6	10	30	25	6	6	29	yyyy		p
N13-1880	131-13	Food	24	27	26	29	25	20	19	16	26	21	6	6	26
N13-1881	132-13	Food	25	28	23	30	24	23	22	19	27	25	6	6	28
N13-1892	133-13	Food	27	30	26	30	29	21	6	12	28	24	6	6	30		yyy	p		aadA1 (aminoglycoside), sul1 (sulphonamide), tetA (tetracycline)	None found	32	4912691	55	52.2	4847	NAOY00000000
N13-1904	134-13	Human, stool	24	28	23	30	26	21	6	12	25	24	6	6	30		yyy	p
N13-1927	135-13	Food	23	26	22	30	23	22	20	12	23	25	6	6	29
N13-1938	136-13	Human, stool	25	27	25	30	30	22	22	16	25	23	6	6	30
N13-1941	137-13	Food	27	27	30	30	30	23	6	11	28	24	6	6	30	yyyy		p
N13-1948	138-13	Human, urine	25	24	26	30	30	21	22	15	26	20	6	6	28
N13-2003	140-13	Food	20	24	19	27	22	19	6	11	20	20	6	6	30	yyyy		p
N13-2005	141-13	Food	22	25	22	26	24	18	6	14	23	20	6	6	24		yyy	p
N13-2024	142-13	Human, stool	21	26	23	27	24	18	11	6	23	21	6	6	29	yyyy		p
N13-2079	143-13	Human, stool	23	25	24	27	22	19	20	15	22	20	22	6	26
N13-2103	144-13	Food	6	25	6	10	28	11	6	6	10	6	6	6	6	yyyy		p		aph4-la, aadA1, aac3-Iva, aph3'-lc (aminoglycoside), blaCTX-M-65 (beta-lactam), fosA (fosfomycin), floR (phenicol), sul1 (sulphonamide), tetA (tetracycline), dfrA14 (trimethoprim)	None found	32	4983620	67	52.1	4912	NAOX00000000
N13-2104	145-13	Food	21	24	20	25	20	20	6	10	21	18	6	6	24	yyyy		p	E
N13-2105	146-13	Food	22	23	22	27	24	19	6	10	24	19	6	6	27	yyyy		p
N13-2134	147-13	Human, urine	22	25	23	30	26	22	6	12	25	22	6	6	29		yyy	p	D
N13-2139	148-13	Food	22	26	23	30	26	27	15	16	25	26	6	6	26				C
N13-2163	149-13	Food	19	24	20	30	22	22	6	11	21	21	6	6	27	yyyy		p
N13-2175	150-13	Food	23	28	24	30	23	24	6	13	23	25	6	6	27		yyy	p
N13-2189	151-13	Food	25	28	17	30	27	25	6	8	30	24	6	6	30	yyyy		p	C
N13-2198	152-13	Food	21	24	21	29	21	21	6	11	23	21	6	6	28	yyyy		p
N13-2218	153-13	Human, stool	25	28	26	30	26	22	23	12	27	23	6	6	30					aadA1 (aminoglycoside), sul1 (sulphonamide)	None found	32	4916659	45	52.2	4846	NAOV00000000
N13-2237	154-13	Food	30	30	26	30	28	10	26	17	16	11	6	6	30			p
N13-2238	155-13	Food	22	26	21	28	22	20	6	10	23	21	6	6	26	yyyy		p
N13-2239	156-13	Food	26	26	24	30	28	20	6	11	25	19	6	6	30	yyyy		p
N13-2241	157-13	Food	28	28	26	30	28	21	22	12	27	23	6	6	30
N13-2242	158-13	Food	24	29	23	30	24	22	6	12	24	23	6	6	30		yyy	p
N13-2243	159-13	Food	23	30	26	30	27	21	6	11	28	22	6	6	30	yyyy		p
N13-2264	160-13	Food	25	25	24	30	27	21	6	12	26	22	6	6	28		yyy	p	E
N13-2325	165-13	Food	26	28	25	30	25	22	6	13	28	23	6	6	30		yyy	p
N13-2328	166-13	Food	26	30	26	30	29	22	6	10	30	23	6	6	30	yyyy		p
N13-2329	167-13	Food	16	26	22	28	19	22	21	12	25	23	6	6	29			p
N13-2359	168-13	Human, stool	6	22	20	30	30	21	10	15	26	22	6	6	6		yyy	p
N13-2361	169-13	Food	30	30	30	30	30	20	25	15	29	21	6	12	30
N13-2362	170-13	Food	25	30	25	30	28	25	6	16	26	21	6	6	28		yyy	p
N13-2390	171-13	Food	26	30	23	30	26	21	6	10	25	22	6	6	29	yyyy		p
N13-2392	172-13	Food	25	30	24	30	26	24	20	13	24	25	6	6	30
N13-2393	173-13	Human, stool	19	24	21	29	22	20	6	11	24	23	6	6	25	yyyy		p	C	aadA1 (aminoglycoside), sul1 (sulphonamide), tetA (tetracycline)	None found	32	4922436	67	52.2	4850	still processing
Abbreviations: MDR, multidrug resistance; MLST, multilocus sequence type; AM, ampicillin; AMC, amoxicillin-clavulanic acid; CTX, cefotaxime; CIP, ciprofloxacin; GM, gentamicin; TE, tetracycline; S, streptomycin; C, chloramphenicol; K, kanamycin; NA, nalidixic acid; NaSSuT, nalidixic acid-sulfamethoxazole-tetracycline-streptomycin resistance pattern; NaSuT, nalidixic acid-sulfamethoxazole-tetracyc…
