# Supplementary material for: Salmonella enterica serovar Infantis from Food and Human Infections, Switzerland, 2010–2015: Poultry-Related Multidrug Resistant Clones and an Emerging ESBL Producing Clonal Lineage
Source: Front Microbiol. 2017 Jul 13;8:1322. doi: 10.3389/fmicb.2017.01322 (PMC5507995; doi:10.3389/fmicb.2017.01322)
Supplement: Supplementary file 3 [file Table_3.XLSX]

## Sheet: S. serovar Infantis 2015
Supplementary Table S3: Characteristics of Salmonella enterica serovar Infantis, Switzerland, 2015: Strain identification numbers, source, antimicrobial susceptibility pattern determined by disc diffusion, PFGE clusters, resistance genes, plasmid replicon types and MLST detected by whole genome sequencing, and blaCTX-M-65 determined by PCR.
			Antimicrobial resistance patterns																PFGE	Whole genome sequencing results								PCR
NENT ID	Strain ID	Source	AM10	AMC30	CF30	CTX30	CIP5	GM10	Te10	S10	C30	K30	NA30	SMZ	TMP5	NaSSuT	NaSuT	MDR	Cluster	Resistance genes	Plasmid replicon types	MLST	Genome Size (bases)	No. of Contigs	% G+C	No. of CDS	Accession Number	CTX-M-65
N15-0038	1-15	Food	23	25	22	30	30	19	22	13	23	20	22	6	23
N15-0055	2-15	Human, stool	22	26	19	30	28	22	6	12	19	23	26	6	26
N15-0073	3-15	Human, stool	26	20	19	30	23	22	6	11	22	22	6	6	26	yyyy		p	B	aadA1 (aminoglycoside), sul1 (sulphonamide), tetA (tetracycline)	None found	32	4954391	97	52.1	4877	NAPW00000000
N15-0084	4-15	Food	26	28	25	30	29	23	24	15	27	23	6	14	30
N15-0114	5-15	Food	25	28	25	30	29	25	6	10	26	22	6	14	30			p
N15-0139	6-15	Food	25	27	24	30	30	23	22	16	26	21	24	9	30
N15-0158	7-15	Human, stool	25	28	23	30	26	27	8	12	29	26	6	6	30		yyy	p
N15-0162	8-15	Food	20	25	19	28	21	25	6	13	20	23	6	6	25		yyy	p	B
N15-0163	9-15	Food	6	19	18	30	19	21	7	11	25	23	6	6	28	yyyy		p
N15-0164	10-15	Food	6	20	18	30	20	22	7	11	25	22	6	6	30	yyyy		p	B
N15-0170	11-15	Food	6	20	18	30	20	23	6	12	23	24	6	6	28		yyy	p	B
N15-0171	12-15	Food	24	28	22	29	24	25	24	12	25	25	6	6	27
N15-0175	13-15	Food	21	24	20	30	23	23	24	12	25	25	6	6	26				B
N15-0177	14-15	Human, stool	6	21	17	30	22	21	7	11	25	22	6	6	30	yyyy		p
N15-0186	15-15	Human, stool	25	29	23	30	25	21	7	11	25	21	6	6	29	yyyy		p	A	aadA1 (aminoglycoside), sul1 (sulphonamide), tetA (tetracycline)	None found	32	4920659	53	52.2	4855	NAPM00000000
N15-0188	16-15	Food	22	25	19	29	23	20	6	11	22	24	6	6	23	yyyy		p	D
N15-0239	17-15	Food	20	26	19	30	23	20	6	11	22	24	6	6	23	yyyy		p
N15-0240	18-15	Food	22	15	22	30	23	26	6	12	22	24	6	6	28		yyy	p
N15-0247	19-15	Human, stool	27	29	28	30	25	25	6	16	29	26	6	6	29		yyy	p	B
N15-0248	20-15	Human, stool	30	30	25	30	26	25	6	15	25	28	6	6	22		yyy	p		aadA1 (aminoglycoside), sul1 (sulphonamide), tetA (tetracycline)	None found	32	4924662	55	52.2	4858	NAPK00000000
N15-0255	21-15	Food	24	26	21	30	30	21	22	14	25	20	23	6	26
N15-0256	22-15	Human, stool	28	30	21	30	28	25	6	15	25	25	6	6	26		yyy	p
N15-0259	23-15	Food	21	26	21	30	28	23	6	13	24	23	6	6	28		yyy	p
N15-0269	24-15	Food	29	25	20	27	23	22	6	22	21	22	6	6	25		yyy	p
N15-0270	25-15	Unknown	27	30	25	30	30	22	6	11	26	24	6	6	14	yyyy		p
N15-0271	26-15	Unknown	25	30	22	30	29	24	6	12	26	25	9	6	6		yyy	p
N15-0272	27-15	Unknown	28	30	25	30	30	23	22	12	26	22	6	15	21
N15-0274	28-15	Human, stool	24	26	26	30	30	21	21	11	26	21	23	10	27
N15-0287	29-15	Food	26	29	26	30	30	19	24	16	26	22	25	12	28
N15-0392	30-15	Food	24	26	24	30	25	19	6	16	24	21	6	6	27		yyy	p	A
N15-0393	31-15	Food	25	28	24	30	25	24	6	10	24	25	6	6	30	yyyy		p
N15-0394	32-15	Food	15	24	22	30	24	23	17	12	24	22	6	6	28				A
N15-0414	33-15	Human, stool	22	26	21	30	29	24	6	11	23	6	6	6	6	yyyy		p
N15-0426	34-15	Human, urinee	28	30	26	30	28	25	6	11	28	24	6	6	30	yyyy		p
N15-0429	35-15	Food	25	30	23	30	26	24	6	11	15	25	6	6	30	yyyy		p
N15-0441	36-15	Food	22	25	20	30	24	22	6	10	21	24	6	6	28	yyyy		p
N15-0443	37-15	Food	30	30	30	30	26	17	11	15	30	21	6	6	30		yyy	p	D
N15-0465	38-15	Human, stool	30	30	30	30	30	14	26	15	29	19	6	30	30
N15-0467	39-15	Food	30	30	30	30	24	16	29	10	30	19	6	6	20			p	D
N15-0495	40-15	Human, blood	30	30	28	30	24	18	8	14	29	23	6	6	30		yyy	p
N15-0531	41-15	Food	30	30	24	30	20	15	6	14	20	20	6	6	27		yyy	p	B
N15-0562	42-15	Food	30	30	24	30	29	16	9	15	18	20	6	6	30		yyy	p	A
N15-0569	43-15	Human, stool	6	18	23	30	21	14	16	15	6	17	6	6	6			p
N15-0587	44-15	Food	6	21	17	28	17	21	6	11	20	24	6	6	27	yyyy		p
N15-0588	45-15	Food	6	22	18	30	18	24	6	11	21	24	6	6	30	yyyy		p
N15-0636	46-15	Food	25	30	24	30	23	23	20	18	22	22	6	14	30
N15-0668	47-15	Food	27	30	27	30	30	25	6	12	30	26	6	6	30		yyy	p
N15-0669	48-15	Food	28	30	27	30	30	25	25	11	21	24	6	6	30			p
N15-0670	49-15	Food	30	30	30	30	20	22	6	12	25	22	6	6	27		yyy	p
N15-0671	50-15	Food	30	30	30	30	22	16	11	17	28	19	6	6	30		yyy	p
N15-0684	51-15	Food	30	30	30	30	27	15	10	17	29	20	6	6	30		yyy	p
N15-0687	52-15	Food	30	30	28	30	23	14	8	17	29	20	6	6	27		yyy	p
N15-0702	53-15	Food	30	30	27	30	21	14	9	16	28	28	6	6	28		yyy	p
N15-0704	54-15	Food	29	30	23	30	20	15	6	14	23	19	6	6	14		yyy	p
N15-0705	55-15	Food	30	30	30	30	24	15	10	14	29	20	6	6	30		yyy	p
N15-0728	56-15	Food	30	30	30	30	24	15	11	19	29	19	6	6	30		yyy	p
N15-0748	57-15	Human, stool	27	28	25	30	30	19	6	14	29	20	28	6	6
N15-0782	58-15	Food	22	27	23	30	24	25	6	12	22	24	6	6	27		yyy	p	B
N15-0783	59-15	Food	24	26	21	30	23	20	6	12	25	23	6	6	30		yyy	p
N15-0784	60-15	Food	25	28	23	30	25	24	6	12	25	23	6	6	30		yyy	p
N15-0786	61-15	Human, stool	21	25	19	30	22	21	6	12	22	23	6	6	26		yyy	p
N15-0813	62-15	Food	24	26	24	30	25	22	6	11	28	22	6	6	30	yyyy		p
N15-0814	63-15	Food	21	27	22	30	23	15	6	18	23	23	6	14	30
N15-0815	64-15	Food	26	30	23	30	25	24	6	11	26	25	6	6	30	yyyy		p
N15-0860	65-15	Food	21	25	19	30	23	20	6	11	21	21	6	6	25	yyyy		p
N15-0861	66-15	Food	22	27	21	29	23	21	6	16	21	19	6	6	27		yyy	p
N15-0913	67-15	Food	21	25	19	30	21	19	6	10	20	19	21	6	27			p
N15-0915	68-15	Food	24	27	21	30	23	23	6	12	21	28	6	6	27		yyy	p
N15-0930	69-15	Human, stool	26	27	24	28	30	14	7	13	6	18	8	6	6		yyy	p		aadA1 (aminoglycoside), sul1 (sulphonamide), tetA (tetracycline) (choramphenicol?)	None found	32	4928344	75	52.2	4865	NAPH00000000
N15-0932	70-15	Anderes	26	27	24	28	30	14	7	13	6	18	8	6	6		yyy	p		aadA1 (aminoglycoside), floR (phenicol), sul1 (sulphonamide), tetA (tetracycline), dfrA14 (trimethoprim)	None found	32	4974417	50	52.2	4905	still processing
N15-0933	71-15	Anderes	27	29	26	29	30	23	7	12	6	24	6	6	20		yyy	p
N15-0954	72-15	Food	22	29	24	22	25	25	6	12	26	24	6	6	24		yyy	p
N15-0956	73-15	Umwelt	25	27	24	29	30	23	6	11	6	22	6	6	17	yyyy		p
N15-0966	74-15	Food	26	28	24	26	29	22	6	11	27	23	6	6	30	yyyy		p	D
N15-0979	75-15	Human, stool	25	29	24	29	26	20	6	10	27	21	6	6	30	yyyy		p
N15-1006	76-15	Food	25	29	24	29	26	20	6	11	27	23	6	6	27	yyyy		p
N15-1007	77-15	Food	30	30	25	28	18	13	6	11	24	18	6	6	24	yyyy		p
N15-1009	78-15	Food	30	30	28	30	19	16	6	13	25	19	6	6	27		yyy	p	A
N15-1023	79-15	Animal feed	30	30	28	30	30	15	28	17	28	20	30	6	28
N15-1056	80-15	Food	30	30	29	30	24	16	10	15	27	20	6	6	30		yyy	p
N15-1057	81-15	Food	28	30	22	26	18	13	6	13	20	18	6	6	25		yyy	p
N15-1094	82-15	Food	28	30	24	27	19	15	6	17	21	19	6	6	26		yyy	p
N15-1108	83-15	Food	22	26	22	27	25	25	6	16	22	23	6	17	28				A
N15-1115	84-15	Human, stool	23	26	22	29	25	22	6	11	27	23	6	6	27	yyyy		p
N15-1128	85-15	Human, stool	21	28	20	28	25	26	6	11	23	28	6	6	30	yyyy		p
N15-1141	86-15	Human, stool	22	29	22	26	25	22	6	12	23	23	6	6	30		yyy	p
N15-1147	87-15	Food	22	28	21	26	25	23	6	12	22	24	6	6	30		yyy	p
N15-1148	88-15	Food	22	29	21	30	24	22	20	18	22	24	6	16	30
N15-1161	89-15	Food	23	30	23	26	24	23	6	22	23	26	6	6	30		yyy	p
N15-1166	90-15	Food	21	26	22	30	21	21	6	11	19	23	6	6	25	yyyy		p
N15-1200	91-15	Food	22	27	22	26	24	20	6	12	21	22	6	6	29		yyy	p
N15-1201	92-15	Food	22	29	21	26	25	23	6	11	23	23	6	6	28	yyyy		p
N15-1212	93-15	Human, stool	20	25	20	30	21	19	6	16	21	21	6	9	26		yyy	p
N15-1216	94-15	Food	26	29	25	27	24	20	22	17	22	22	6	14	29
N15-1234	95-15	Human, stool	22	30	22	26	30	23	19	19	21	25	22	21	28
N15-1238	96-15	Food	17	11	17	29	28	23	6	13	27	23	6	6	28		yyy	p
N15-1263	97-15	Human, urine	22	29	21	30	25	21	6	10	22	24	6	6	25	yyyy		p		aadA1 (aminoglycoside), sul1 (sulphonamide), tetA (tetracycline)	None found	32	4941516	58	52.1	4884	NAPG00000000
N15-1273	98-15	Human, stool	25	25	25	29	30	21	21	17	22	23	6	6	27
N15-1280	99-15	Human, stool	24	28	26	30	30	21	24	12	25	24	25	12	29					None found	IncFII (p96A) (accession #JQ418521), position: contig23, 7465…7998	32	4751278	39	52.2	4674	still processing
N15-1295	100-15	Human, stool	20	24	19	29	23	23	6	12	20	27	6	6	25		yyy	p
N15-1308	101-15	Food	21	25	22	30	24	22	14	18	21	24	6	6	26
N15-1309	102-15	Food	19	25	20	29	23	22	14	16	20	23	6	6	26
N15-1311	103-15	Food	24	25	23	30	29	21	6	11	25	24	6	6	26	yyyy		p
N15-1323	104-15	Food	24	29	22	30	25	24	18	19	23	25	6	6	28
N15-1364	105-15	Food	22	26	22	28	21	23	6	12	23	26	6	6	29		yyy	p	A
N15-1365	106-15	Food	22	28	21	29	24	28	6	11	24	25	6	6	24	yyyy		p
N15-1366	107-15	Food	17	28	20	30	28	21	12	18	21	25	6	6	26
N15-1380	108-15	Food	23	27	24	30	27	23	21	18	26	24	6	6	28
N15-1382	109-15	Food	24	29	23	29	23	23	6	11	21	24	6	6	28	yyyy		p
N15-1393	110-15	Food	23	25	21	29	25	22	6	15	26	23	6	6	24		yyy	p
N15-1437	111-15	Food	23	27	21	30	24	21	6	10	21	26	6	6	25	yyyy		p
N15-1438	112-15	Food	28	30	26	30	30	21	6	16	29	25	6	6	29		yyy	p
N15-1467	113-15	Human, stool	22	26	22	30	26	21	6	10	24	24	6	6	26	yyyy		p
N15-1543	114-15	Food	24	24	24	29	23	21	6	8	26	20	6	6	25	yyyy		p
N15-1590	115-15	Human, stool	25	26	25	30	30	20	22	16	23	22	25	14	27
N15-1602	116-15	Food	21	25	21	30	25	22	21	18	23	23	6	19	26
N15-1632	117-15	Food	24	27	23	30	16	23	17	19	25	21	6	16	28
N15-1633	118-15	Food	26	29	25	30	27	24	6	11	26	24	6	6	29	yyyy		p	A
N15-1680	119-15	Animal feed	22	26	22	30	29	22	6	11	23	6	6	6	6	yyyy		p		aadA1, aph3'-lc (aminoglycoside), sul1 (sulphonamide), tetA (tetracycline), dfrA14 (trimethoprim)	None found	32	4929292	68	52.1	4861	NAPC00000000
N15-1683	120-15	Food	26	30	25	30	27	24	6	13	25	25	6	6	29		yyy	p	A
N15-1684	121-15	Food	23	26	21	28	22	19	6	8	17	20	6	6	22	yyyy		p
N15-1685	122-15	Food	22	27	21	29	25	23	6	12	21	24	6	6	26		yyy	p
N15-1707	123-15	Food	25	29	24	30	28	22	6	12	24	25	6	6	29		yyy	p
N15-1708	124-15	Food	22	25	23	30	24	22	6	12	26	26	6	6	27		yyy	p
N15-1710	125-15	Human, urine	6	25	6	14	28	14	6	12	6	23	6	6	6		yyy	p		aph4-la, aadA1, aac3-IVa (aminoglycoside), blaCTX-M-65 (beta-lactam), fosA (fosfomycin), floR (phenicol), sul1 (sulphonamide), tetA (tetracycline), dfrA14 (trimethoprim)	None found	32	4963884	73	52.2	4883	NAPA00000000
N15-1729	126-15	Human, stool	25	29	24	30	30	24	26	18	29	28	25	22	29					None found	pESA2 (accession #CP000784), position: contig52, 622…1091; AND IncFII (pCTU2) (accession #FN543095), position: contig68, 817…1393	32	4771644	262	52.3	4649	NAOZ00000000
N15-1765	127-15	Human, stool	25	28	25	30	30	23	15	12	28	25	24	10	26
N15-1768	128-15	Food	25	28	24	30	28	24	6	12	28	27	6	6	30		yyy	p
N15-1769	129-15	Food	23	28	22	30	23	25	6	11	25	25	6	6	30	yyyy		p
N15-1770	130-15	Food	24	29	22	30	25	26	6	16	23	28	6	6	29		yyy	p	D
N15-1791	131-15	Food	21	26	21	28	23	23	6	12	22	25	6	6	27		yyy	p	A
N15-1811	133-15	Food	23	28	23	30	25	26	20	19	22	19	6	20	29
N15-1839	134-15	Food	22	30	22	30	24	26	6	12	23	26	6	6	29		yyy	p	D
N15-1848	135-15	Human	23	29	24	30	29	21	6	11	21	22	6	6	30	yyyy		p	C
N15-1872	136-15	Food	22	27	22	30	24	25	6	12	21	25	6	6	28		yyy	p	C
N15-1873	137-15	Food	22	28	22	30	25	23	6	12	22	25	6	6	29		yyy	p	C
N15-1936	138-15	Human, stool	6	22	19	30	29	22	6	6	6	25	6	6	23	yyyy		p
N15-1941	139-15	Food	22	27	22	29	23	24	6	12	26	23	6	6	26		yyy	p	D
N15-2038	140-15	Human, urine	22	27	20	28	26	21	6	12	20	24	6	6	25		yyy	p
N15-2059	141-15	Human, stool	29	30	28	30	30	22	25	18	28	24	30	10	30				D
N15-2088	142-15	Food	22	27	22	30	27	23	6	13	23	24	6	6	28		yyy	p	D
N15-2089	143-15	Food	21	25	21	27	24	21	6	12	23	23	6	6	27		yyy	p	D
N15-2123	144-15	Food	21	27	21	30	24	23	6	13	22	24	6	6	28		yyy	p
N15-2125	145-15	Food	23	28	23	29	24	25	6	12	24	24	6	6	29		yyy	p
N15-2127	146-15	Food	24	28	22	29	23	22	6	11	23	24	6	6	29	yyyy		p	A
N15-2129	147-15	Unknown	24	28	24	30	29	20	6	16	24	22	6	6	27		yyy	p
N15-2195	148-15	Food	23	29	22	30	26	25	6	13	21	26	6	6	28		yyy	p
N15-2197	149-15	Food	26	29	21	30	27	24	9	19	24	26	6	6	30		yyy	p		aadA1 (aminoglycoside), sul1 (sulphonamide), tetA (tetracycline)	None found	32	4912600	58	52.2	4848	NAOW00000000
N15-2234	150-15	Food	26	28	23	28	23	22	7	11	25	23	6	6	28	yyyy		pp
N15-2268	151-15	Food	24	28	23	30	24	20	6	11	24	23	6	6	28	yyyy		p
N15-2288	152-15	Human, stool	24	26	20	29	21	19	6	10	21	20	6	6	24	yyyy		p	A
N15-2310	154-15	Food	6	12	24	30	30	22	21	18	26	23	6	12	30
N15-2311	155-15	Food	27	30	27	30	30	25	6	12	28	26	6	6	30		yyy	p
N15-2313	156-15	Food	28	30	28	30	30	24	24	18	28	25	6	10	30
N15-2330	157-15	Food	26	29	25	30	26	23	23	18	27	26	6	6	30
N15-2361	158-15	Food	26	30	26	30	29	24	23	17	28	25	6	24	30
N15-2362	159-15	Food	22	26	21	30	26	25	6	12	23	26	6	6	26		yyy	p	D
N15-2363	160-15	Food	24	29	24	30	26	25	18	18	23	22	6	6	30
N15-2401	161-15	Food	23	27	23	29	27	24	17	18	23	25	6	6	29
N15-2448	162-15	Food	25	28	25	30	27	24	6	13	25	24	6	6	30		yyy	p	E
N15-2449	163-15	Food	21	27	21	30	24	24	17	18	23	24	6	14	28
N15-2455	164-15	Food	25	30	24	30	28	22	6	11	24	23	6	6	28	yyyy		p
N15-2470	165-15	Food	28	28	24	30	30	20	7	11	25	21	6	6	28	yyyy		p
N15-2471	166-15	Unknown	21	26	19	29	22	20	6	10	21	20	6	6	21	yyyy		p
N15-2504	167-15	Human, stool	21	26	20	29	21	22	6	11	21	24	6	6	25	yyyy		p	D
N15-2510	168-15	Food	22	26	19	30	23	24	6	12	21	25	6	6	25		yyy	p	B
N15-2523	169-15	Food	24	28	22	29	25	21	6	11	24	24	6	6	26	yyyy		p	C	aadA1 (aminoglycoside), sul1 (sulphonamide), tetA (tetracycline)	None found	32	4919880	56	52.2	4858	NAOT00000000
N15-2531	170-15	Food	24	26	22	29	25	21	6	18	24	24	6	6	24		yyy	p
Abbreviations: MDR, multidrug resistance; MLST, multilocus sequence type; AM, ampicillin; AMC, amoxicillin-clavulanic acid; CTX, cefotaxime; CIP, ciprofloxacin; GM, gentamicin; TE, tetracycline; S, streptomycin; C, chloramphenicol; K, kanamycin; NA, nalidixic acid; NaSSuT, nalidixic acid-sulfamethoxazole-tetracycline-streptomycin resistance pattern; NaSuT, nalidixic acid-sulfamethoxazole-tetracyc…
